# Supplementary material for: Pan‐cancer molecular analysis of EGFR large fragment deletion in the Asian population
Source: Cancer Med. 2023 Jan 9;12(7):8083–8. doi: 10.1002/cam4.5603 (PMC10134361; doi:10.1002/cam4.5603)
Supplement: Supplementary file 2 — Table S1. [file CAM4-12-8083-s003.xlsx]

## Sheet: Sheet1
ID	Gene	ExonicFunc	AAChange
P01	AR	missense	c.832G>A(p.A278T)
P01	CREBBP	missense	c.5705C>T(p.T1902M)
P01	EGFR	missense	c.2174C>T(p.T725M)
P01	EGFR	exon_skipping	c.88+27024_2062-276del
P01	TSC1	missense	c.2275G>A(p.A759T)
P01	POLD1	missense	c.1183G>A(p.G395S)
P01	DPYD	missense	c.1283A>G(p.H428R)
P01	TP53	missense	c.581T>G(p.L194R)
P02	EGFR	missense	c.758A>G(p.K253R)
P02	EGFR	missense	c.1858T>C(p.C620R)
P02	CSF1R	indel	c.2833_2835delGAG(p.E945del)
P02	TP53	splice_site	c.993+1G>T
P02	CDKN2A	stop_gained	c.238C>T(p.R80*)
P02	RICTOR	missense	c.830G>A(p.R277K)
P02	EGFR	exon_skipping	c.89-12691_758del
P02	FAT1	missense	c.9926A>T(p.D3309V)
P02	CTNNB1	missense	c.121A>G(p.T41A)
P02	ERBB4	stop_gained	c.2512C>T(p.R838*)
P02	MLH1	missense	c.649C>T(p.R217C)
P02	KRAS	missense	c.35G>A(p.G12D)
P03	MET	splice_region	c.3028+3A>G
P03	BMPR1A	missense	c.851G>A(p.R284H)
P03	TERT	missense	c.2455C>A(p.R819S)
P03	NF1	missense	c.7255C>G(p.L2419V)
P03	WRN	indel	c.1530_1532delAGA(p.E510del)
P03	EGFR	exon_skipping	c.88+42300_1880+2018delinsG
P04	ARID1B	missense	c.3890C>T(p.T1297M)
P04	ALK	missense	c.1926C>A(p.D642E)
P04	EGFR	exon_skipping	c.89-57217_889+67del
P04	FBXW7	frameshift	c.1417dupA(p.R473Kfs*4)
P04	LHCGR	missense	c.2062A>G(p.T688A)
P04	PGR	missense	c.488C>T(p.P163L)
P04	ARID1A	missense	c.1028C>G(p.A343G)
P04	TP53	missense	c.517G>T(p.V173L)
P05	EGFR	exon_skipping	c.89-15415_889+671del
P05	TERT	upstream_gene_variant	c.-124C>T
P05	PTEN	frameshift	c.395delG(p.G132Vfs*2)
P06	EGFR	missense	c.874G>T(p.V292L)
P06	EGFR	exon_skipping	c.89-17110_889+709del
P06	TERT	upstream_gene_variant	c.-124C>T
P07	IGF1R	missense	c.1026T>G(p.D342E)
P07	PHOX2B	missense	c.680C>T(p.A227V)
P07	EGFR	missense	c.323G>A(p.R108K)
P07	TERT	upstream_gene_variant	c.-146C>T
P07	MAP3K1	missense	c.4177G>A(p.A1393T)
P07	CHD8	stop_gained	c.6206C>A(p.S2069*)
P07	EGFR	exon_skipping	c.89-4861_890-245del
P08	TERT	upstream_gene_variant	c.-124C>T
P08	TOP2A	missense	c.1182G>C(p.L394F)
P08	ZNF703	missense	c.877G>A(p.V293M)
P08	KMT2B	missense	c.860G>A(p.R287H)
P08	KMT2B	missense	c.6884A>G(p.Y2295C)
P08	EGFR	exon_skipping	c.88+20658_890-497del
P08	SF3B1	missense	c.1873C>T(p.R625C)
P09	EGFR	exon_skipping	c.88+12205_890-392del
P09	SPRED1	missense	c.107G>A(p.G36E)
P09	TERT	upstream_gene_variant	c.-124C>T
P09	CREBBP	missense	c.4320C>A(p.F1440L)
P10	PTEN	missense	c.830C>T(p.T277I)
P10	PHOX2B	missense	c.444C>A(p.N148K)
P10	EGFR	exon_skipping	c.89-7422_890-457del
P10	TERT	upstream_gene_variant	c.-124C>T
P10	EGFR	missense	c.866C>T(p.A289V)
P11	EGFR	exon_skipping	c.89-2383_889+811del
P11	EGFR	splice_site	c.3083_3115-101del
P11	EGFR	missense	c.136G>A(p.D46N)
P11	EGFR	missense	c.124G>A(p.G42S)
P11	EGFR	missense	c.866C>T(p.A289V)
P11	TERT	upstream_gene_variant	c.-124C>T
P12	APC	splice_site	c.1310_1312+1delCAAG
P12	TP53	missense	c.524G>A(p.R175H)
P15	PALB2	missense	c.1326T>A(p.N442K)
P15	TP53	frameshift	c.455dupC(p.P153Afs*28)
P15	CTNNB1	splice_site	c.13+165_242-83del
P15	KDR	missense	c.2210G>A(p.C737Y)
P15	KDR	missense	c.1717G>T(p.A573S)
P16	EGFR	exon_skipping	c.89-7903_2062-155del
P16	BRAF	missense	c.1406G>C(p.G469A)
P16	EGFR	indel	c.2235_2249delGGAATTAAGAGAAGC(p.E746_A750del)
P17	EGFR	exon_skipping	c.89-30264_889+657del
P17	FBXW7	missense	c.758T>C(p.L253S)
P17	IKBKE	missense	c.686G>A(p.R229Q)
P17	TERT	upstream_gene_variant	c.-146C>T
P17	FLT3	missense	c.1295C>T(p.T432M)
P17	GRIN2A	missense	c.4223C>T(p.T1408M)
P01	EGFR	Amplification
P01	SMAD4	Deletion
P01	FGF19	Amplification
P01	CCND1	Amplification
P02	CDK8	Amplification
P02	ZNF217	Amplification
P02	FLT1	Amplification
P02	FLT3	Amplification
P02	TOP1	Amplification
P02	SRC	Amplification
P02	GNAS	Amplification
P02	EGFR	Amplification
P02	AURKA	Amplification
P02	PTPRD	Deletion
P03	CDK4	Amplification
P03	TERT	Amplification
P03	MET	Amplification
P03	MDM2	Amplification
P04	MYC	Amplification
P05	PTEN	Deletion
P05	BMPR1A	Deletion
P05	CDK4	Amplification
P05	MDM2	Amplification
P05	EGFR	Amplification
P06	CDKN2B	Deletion
P06	CDKN2A	Deletion
P06	EGFR	Amplification
P07	CDKN2B	Deletion
P07	EGFR	Amplification
P07	PTEN	Deletion
P07	CDKN2A	Deletion
P08	RECQL4	Amplification
P08	PTK2	Amplification
P08	MYC	Amplification
P09	EGFR	Amplification
P10	EGFR	Amplification
P10	MET	Amplification
P10	ABCB1	Amplification
P10	CDKN2B	Deletion
P10	CDKN2A	Deletion
P10	BRAF	Amplification
P10	PTEN	Deletion
P10	SMO	Amplification
P10	CDK6	Amplification
P11	KIT	Amplification
P11	CDKN2A	Deletion
P11	PDGFRA	Amplification
P11	EGFR	Amplification
P11	CDKN2B	Deletion
P12	PTPRD	Deletion
P15	CDKN1B	Deletion
P15	EGFR	Amplification
P15	TOP1	Amplification
P15	SRC	Amplification
P15	AURKA	Amplification
P15	GNAS	Amplification
P15	FGF19	Amplification
P15	CD274	Amplification
P15	PDCD1LG2	Amplification
P15	PTEN	Deletion
P17	EGFR	Amplification
P17	CDKN2A	Deletion
P17	CDKN2B	Deletion
P17	PTEN	Deletion
P01	18p	Deletion
P01	12p	Deletion
P01	6q	Amplification
P01	7q	Deletion
P01	18q	Deletion
P01	7p	Deletion
P01	9p	Deletion
P01	17q	Amplification
P01	12q	Deletion
P02	3q	Deletion
P02	1p	Deletion
P02	1q	Deletion
P02	18q	Deletion
P02	13q	Amplification
P02	20q	Amplification
P02	8p	Deletion
P02	11p	Amplification
P02	12q	Amplification
P02	12p	Amplification
P02	3p	Deletion
P02	11q	Amplification
P02	17q	Amplification
P02	18p	Deletion
P03	5p	Amplification
P03	18q	Deletion
P03	9p	Deletion
P03	18p	Deletion
P03	7p	Amplification
P03	16p	Amplification
P05	7q	Amplification
P05	10p	Deletion
P05	19p	Amplification
P05	19q	Amplification
P05	10q	Deletion
P05	15q	Deletion
P05	20q	Amplification
P05	7p	Amplification
P05	20p	Amplification
P06	7q	Amplification
P06	10p	Deletion
P06	19p	Amplification
P06	9p	Deletion
P06	10q	Deletion
P06	7p	Amplification
P07	10q	Deletion
P07	20q	Amplification
P07	20p	Amplification
P07	2q	Amplification
P07	19p	Amplification
P07	7q	Amplification
P07	10p	Deletion
P07	19q	Amplification
P07	2p	Amplification
P08	8q	Amplification
P08	15q	Amplification
P08	6q	Deletion
P09	18q	Amplification
P09	7q	Amplification
P09	5q	Amplification
P09	7p	Amplification
P09	10p	Deletion
P09	18p	Amplification
P09	10q	Deletion
P09	19p	Amplification
P10	10p	Deletion
P10	10q	Deletion
P10	19q	Amplification
P10	7p	Amplification
P10	18p	Deletion
P10	7q	Amplification
P10	19p	Amplification
P11	20p	Amplification
P11	10q	Deletion
P11	12p	Deletion
P11	9p	Deletion
P11	9q	Deletion
P11	10p	Deletion
P11	20q	Amplification
P12	13q	Amplification
P12	4q	Deletion
P12	20q	Amplification
P12	18p	Deletion
P12	8q	Amplification
P12	4p	Deletion
P12	18q	Deletion
P15	1p	Deletion
P15	10p	Deletion
P15	20p	Amplification
P15	20q	Amplification
P15	7p	Deletion
P15	10q	Deletion
P15	12p	Deletion
P15	13q	Amplification
P15	14q	Deletion
P15	15q	Deletion
P15	16p	Amplification
P15	16q	Amplification
P15	17p	Deletion
P15	18p	Deletion
P15	18q	Deletion
P17	7q	Amplification
P17	19p	Amplification
P17	19q	Amplification
P17	7p	Amplification
P17	13q	Deletion
P17	10p	Deletion
P17	10q	Deletion
