# Supplementary material for: Pan‐cancer molecular analysis of EGFR large fragment deletion in the Asian population
Source: Cancer Med. 2023 Jan 9;12(7):8083–8. doi: 10.1002/cam4.5603 (PMC10134361; doi:10.1002/cam4.5603)
Supplement: Supplementary file 3 — Table S2. [file CAM4-12-8083-s002.xlsx]

## Sheet: Sheet1
ID	Gene	ExonicFunc	AAChange
P05	AR	frameshift	c.1399_1400insAG(p.G467Efs*13)
P07	NF1	splice_site	c.587-1G>A
P12	TP53	missense	c.524G>A(p.R175H)
P12	EGFR	indel	c.2308_2309insGTT(p.D770delinsGY)
P12	EPCAM	missense	c.710G>A(p.G237E)
P12	EGFR	missense	c.2582T>A(p.L861Q)
P12	EGFR	missense	c.2573T>G(p.L858R)
P12	APC	splice_site	c.1310_1312+1delCAAG
P12	EGFR	exon_skipping	c.152_890-203del
P13	TP53	frameshift	c.1176dupA(p.D393Rfs*78)
P13	EGFR	exon_skipping	c.89-13634_1299-35del
P13	MET	intron_variant	c.2888-47_2888-26delCCATGATAGCCGTCTTTAACAAinsGGT
P13	MECOM	missense	c.1112T>C(p.L371P)
P13	RB1	frameshift	c.2391dupA(p.R798Tfs*17)
P13	SDHA	missense	c.1300G>A(p.G434S)
P13	MET	stop_gained	c.3430G>T(p.G1144*)
P13	IGF1R	missense	c.221G>A(p.R74H)
P14	FANCG	missense	c.48G>C(p.W16C)
P14	RAD50	missense	c.3722A>T(p.N1241I)
P14	EGFR	missense	c.2573T>G(p.L858R)
P14	EGFR	exon_skipping	c.88+30773_3399del
P15	EGFR	exon_skipping	c.88+39565_846del
P15	LRP1B	missense	c.13067G>T(p.C4356F)
P15	CTNNB1	splice_site	c.13+165_242-83del
P15	PDGFRB	missense	c.3043A>T(p.N1015Y)
P15	LRP1B	stop_gained	c.5907G>A(p.W1969*)
P15	TP53	frameshift	c.455dupC(p.P153Afs*28)
P15	KDR	missense	c.1717G>T(p.A573S)
