# Supplementary material for: Pan‐cancer molecular analysis of EGFR large fragment deletion in the Asian population
Source: Cancer Med. 2023 Jan 9;12(7):8083–8. doi: 10.1002/cam4.5603 (PMC10134361; doi:10.1002/cam4.5603)
Supplement: Supplementary file 5 — Table S4. [file CAM4-12-8083-s006.xlsx]

## Sheet: Sheet1
ID	Gender	Cancer type	EGFR-LFD subtype	Concurrent important mutations	Treatment history	Progression-free survival(months)
P04	Male	colorectal cancer	EGFR exon2-7 deletion(tumor tissue)	MYC amplification (tumor tissue)	neoadjuvant chemotherapy	NA
P05	Female	glioblastoma	EGFR exon2-7 deletion(tumor tissue)	TERT -124C>T (tumor tissue), EGFR amplification (tumor tissue)	adjuvant chemoradiotherapy	16
P06	Male	glioblastoma	EGFR exon2-7 deletion(tumor tissue)	TERT -124C>T (tumor tissue), EGFR amplification (tumor tissue)	chemotherapy	NA
P07	Male	glioblastoma	EGFR exon2-7 deletion(tumor tissue)	TERT −146C>T (tumor tissue), EGFR amplification (tumor tissue)	chemoradiotherapy, chemotherapy, chemotherapy and apatinib	10
P12	Female	colorectal cancer	EGFR exon2-7 deletion(tumor tissue)	EGFR D770delinsGY, EGFR L861Q, EGFR L858R (plasma)	chemotherapy	NA
P13	Male	lung cancer	EGFR exon2-11(plasma)	/	only surgery	NA
P14	Female	cholangiocarcinoma	EGFR exon2-28(plasma)	EGFR L858R (plasma)	chemotherapy	NA
P15	Female	colorectal cancer	EGFR exon2-7 deletion(tumor tissue)	EGFR amplification (tumor tissue)	only surgery	NA
P16	Female	lung cancer	EGFR exon2-17 deletion(tumor tissue)	EGFR E746_A750del (tumor tissue)	gefitinib	11
					osimertinib	16
					chemotherapy+Bevacizumab	7
					Surgery	NA
P17	Female	glioblastoma	EGFR exon2-7 deletion(tumor tissue)	TERT −146C>T (tumor tissue), EGFR amplification (tumor tissue)	neoadjuvant chemotherapy	NA
NA: not available
/: no other known driver genes
